# Supplementary material for: Dynamics of Aggregation in Systems of Self-Propelled Rods
Source: Entropy (Basel). 2024 Nov 15;26(11):980. doi: 10.3390/e26110980 (PMC11593231; doi:10.3390/e26110980)
Supplement: Supplementary file 1 [file entropy-26-00980-s001.zip]

Archive with 3 entries (3 files):
- 140-start12m-end14-30.mp4
- 140-first-30s.mp4
- 140-second-1m30s.mp4
